# Supplementary material for: Copper-Containing Nanoparticles and Organic Complexes: Metal Reduction Triggers Rapid Cell Death via Oxidative Burst
Source: Int J Mol Sci. 2021 Oct 14;22(20):11065. doi: 10.3390/ijms222011065 (PMC8539714; doi:10.3390/ijms222011065)
Supplement: Supplementary file 1 [file ijms-22-11065-s001.zip]

Archive with 1 entries (1 files):
- ijms-1397404-supplementary.pdf
